# Supplementary material for: DiscoTope-3.0: improved B-cell epitope prediction using inverse folding latent representations
Source: Front Immunol. 2024 Feb 8;15:1322712. doi: 10.3389/fimmu.2024.1322712 (PMC10882062; doi:10.3389/fimmu.2024.1322712)
Supplement: Supplementary Figure 1 — Validation set performance up to ensemble size 20. Validation set gain in AUC-ROC from ensembling the full-feature model. Performance graphs are shown for training on either experimentally solved, AlphaFold predicted or both structures, and then evaluated on either the solved or predicted structure validation set. [file DataSheet_1.zip › supplementary.tex]

%%======================================================%%
%% to compile with pdflatex/xelatex use pdflatex option %%
%%======================================================%%

%%\documentclass[pdflatex,sn-basic]{sn-jnl}% Basic Springer Nature Reference Style/Chemistry Reference Style

%%\documentclass[sn-basic]{sn-jnl}% Basic Springer Nature Reference Style/Chemistry Reference Style
%%\documentclass[pdflatex,sn-mathphys]{sn-jnl}% Math and Physical Sciences Reference Style
%%\documentclass[sn-aps]{sn-jnl}% American Physical Society (APS) Reference Style
%%\documentclass[sn-vancouver]{sn-jnl}% Vancouver Reference Style
%%\documentclass[sn-apa]{sn-jnl}% APA Reference Style
\documentclass[sn-chicago]{sn-jnl}% Chicago-based Humanities Reference Style
%%\documentclass[sn-standardnature]{sn-jnl}% Standard Nature Portfolio Reference Style
%%\documentclass[default]{sn-jnl}% Default
%%\documentclass[default,iicol]{sn-jnl}% Default with double column layout

%%%% Standard Packages
%%<additional latex packages if required can be included here>
%%%%

%%%%%=============================================================================%%%%
%%%%  Remarks: This template is provided to aid authors with the preparation
%%%%  of original research articles intended for submission to journals published 
%%%%  by Springer Nature. The guidance has been prepared in partnership with 
%%%%  production teams to conform to Springer Nature technical requirements. 
%%%%  Editorial and presentation requirements differ among journal portfolios and 
%%%%  research disciplines. You may find sections in this template are irrelevant 
%%%%  to your work and are empowered to omit any such section if allowed by the 
%%%%  journal you intend to submit to. The submission guidelines and policies 
%%%%  of the journal take precedence. A detailed User Manual is available in the 
%%%%  template package for technical guidance.
%%%%%=============================================================================%%%%
\usepackage{minted}
\usepackage{tabularx}
\usepackage{multirow}
\usepackage{array}

\jyear{2023}%
\begin{document}

\begin{appendices}
\renewcommand\thefigure{S\arabic{figure}}
\setcounter{figure}{0}  % Reset figure counter

\section*{Supplementary Figures}

\begin{figure}[H]%
\centering
\includegraphics[width=0.9\textwidth]{figures/S1_ablation_graph.pdf} 
\caption{\label{fig:S1_ablation_graph}
\textbf{Validation set performance up to ensemble size 20}.
Validation set gain in AUC-ROC from ensembling the full-feature model. Performance graphs are shown for training on either experimentally solved, AlphaFold predicted or both structures, and then evaluated on either the solved or predicted structure validation set.
}
\end{figure}


\begin{figure}[H]%
\centering
\includegraphics[width=0.9\textwidth]{figures/S2_roc-auc__3.pdf} 
\caption{\label{fig:S2_roc-auc}
\textbf{External test set AUC-ROC.}
Test set AUC-ROC, as evaluated on 24 antigens modeled with AlphaFold. For AUC-PR see Figure \ref{fig:3_pr-auc_episcores}.
}
\end{figure}

\begin{figure}[H]%
\centering
\includegraphics[width=0.9\textwidth]{figures/S3_testset_bargraphs__4.pdf} 
\caption{\label{fig:S3_testset_bargraphs}
\textbf{External test set PDB performances.}
Evaluation on 24 antigens modeled with AlphaFold (left) or experimentally solved structures (right). BepiPred-3.0 performances on antigen sequences only.}
\end{figure}

\begin{figure}[H]%
\centering
\includegraphics[width=0.9\textwidth]{figures/S5_pred_vs_solved.pdf} 
\caption{\label{fig:S5_pred_vs_solved}
\textbf{DiscoTope-3.0 is robust towards modeling and relaxation.}
External test set change in mean epitope rank scores across PDBs, when (a) swapping predicted structures with their original solved structure or (b) solved structures with the same structure after FoldX relaxation (see Methods). Mean performance loss shown in percent.}
\end{figure}

\begin{figure}[H]%
\centering
\includegraphics[width=0.9\textwidth]{figures/S6_lyzozyme_pdb_hit_rate__3.pdf} 
\caption{\label{fig:S6_lyzozyme_pdb_hit_rate}
\textbf{DiscoTope-3.0 score significantly correlates with antibody hit rate.}
Lysozyme case study on 1a2y\_C, showing PDB antibody hit rate (ratio of times an epitope residue is observed across all 12 lysozyme chains) versus calibrated DiscoTope-3.0 scores. Model is trained excluding all lysozyme structures from training (see Methods).}
\end{figure}

%% Newpage to avoid caption text overflow

\begin{figure}[H]%
\centering
\includegraphics[width=0.9\textwidth]{figures/S7_length_calibration.pdf} 
\caption{\label{fig:S7_length_calibration}
\textbf{DiscoTope-3.0 calibrates for antigen length and surface area.}
Uncalibrated DiscoTope-3.0 surface scores are biased towards the antigen length, which may cause all residues to be assigned as positives/negatives for some antigens, if using a fixed, binary threshold. A) Validations set DiscoTope-3.0 score distributions before normalization and B) after correcting for antigen length and surface scores (see Methods). C) Calibrated score distributions in the validation set, for buried residues, exposed residues (relative surface accessibility $>$ 20 \%) and exposed epitopes. The top 70th, 50th and 30th percentile scores for exposed epitopes are shown in red dashed lines (A and B), as suggestive thresholds for binary epitope prediction.}
\end{figure}

\begin{figure}[H]%
\centering
\includegraphics[width=0.9\textwidth]{figures/S8_lysozyme_thresholds.pdf} 
\caption{\label{S8_lysozyme_thresholds}
\textbf{Benchmarking calibrated score thresholds on Lysozyme.}
Binary epitope prediction performance on the collapsed lyzosyme dataset, for different calibrated score thresholds. Recall of total observed epitopes shown in blue, with precision for any observed epitopes above the threshold. Green line shows the median epitope count per residue for residues above the given threshold (maximum 12). Red lines shown for the previously mentioned top 70th, 50th and 30th exposed epitope percentile scores from the validation set (Fig \ref{fig:S7_length_calibration}).}
\end{figure}


\begin{figure}[H]%
\centering
\includegraphics[width=0.9\textwidth]{figures/S9_GAM_models.pdf} 
\caption{\label{S9_GAM_models)}
\textbf{Fitted GAM models for calibrating scores.}
Length to $\mu$ and surface to std fitted GAM models on the validation set, used for calibrating DiscoTope-3.0 scores (see Methods).
}
\end{figure}

\end{appendices}

% \begin{appendices}

% \section{Section title of first appendix}\label{secA1}

% An appendix contains supplementary information that is not an essential part of the text itself but which may be helpful in providing a more comprehensive understanding of the research problem or it is information that is too cumbersome to be included in the body of the paper.

% %%=============================================%%
% %% For submissions to Nature Portfolio Journals %%
% %% please use the heading ``Extended Data''.   %%
% %%=============================================%%

% %%=============================================================%%
% %% Sample for another appendix section			       %%
% %%=============================================================%%

% %% \section{Example of another appendix section}\label{secA2}%
% %% Appendices may be used for helpful, supporting or essential material that would otherwise 
% %% clutter, break up or be distracting to the text. Appendices can consist of sections, figures, 
% %% tables and equations etc.

% \end{appendices}

\end{document}
